# Supplementary material for: Successional Development of the Phototrophic Community in Biological Soil Crusts on Coastal and Inland Dunes
Source: Biology (Basel). 2022 Dec 29;12(1):58. doi: 10.3390/biology12010058 (PMC9856012; doi:10.3390/biology12010058)
Supplement: Supplementary file 1 [file biology-12-00058-s001.zip]

Archive with 1 entries (1 files):
- biology-1995647-supplementary.pdf
